# Supplementary material for: Aglianico Grape Pomace Extract Reduces Cardiac Pacemaker Activity by Decreasing Hyperpolarization-Activated Current Density Independently of cAMP Signaling
Source: Life (Basel). 2026 May 8;16(5):786. doi: 10.3390/life16050786 (PMC13208127; doi:10.3390/life16050786)
Supplement: Supplementary file 1 [file life-16-00786-s001.zip]

Archive with 2 entries (2 files):
- Figure S1.pdf
- Figure S2_with figure legend.pdf
